# Supplementary material for: Clinical Assessment of Endothelial Function in Convalescent COVID-19 Patients Undergoing Multidisciplinary Pulmonary Rehabilitation
Source: Biomedicines. 2021 May 28;9(6):614. doi: 10.3390/biomedicines9060614 (PMC8226503; doi:10.3390/biomedicines9060614)
Supplement: Supplementary file 1 [file biomedicines-09-00614-s001.zip]

Archive with 1 entries (1 files):
- biomedicines-1204569-supplementary.pdf
